# Supplementary material for: Adaptive group-regularized logistic elastic net regression
Source: Biostatistics. 2019 Dec 30;22(4):723–37. doi: 10.1093/biostatistics/kxz062 (PMC8596493; doi:10.1093/biostatistics/kxz062)
Supplement: kxz062_Supplementary_Data [file kxz062_supplementary_data.zip]

Archive with 2 entries (2 files):
- biosts-19093-File046.pdf
- biosts-19093-File006.tex
